# Supplementary material for: An anthropomorphic body phantom for the determination of calibration factor in radionuclide treatment dosimetry
Source: Radiat Prot Dosimetry. 2023 Jun 17;199(12):1274–83. doi: 10.1093/rpd/ncad176 (PMC10372715; doi:10.1093/rpd/ncad176)
Supplement: APPENDIX-Figures_ncad176 [file appendix-figures_ncad176.zip]

Archive with 1 entries (1 files):
- APPENDIX-Figures_ncad176.docx
